# Supplementary material for: Dynamics of patents, orphan drug designation, licensing, and revenues from drugs for rare diseases: The market expansion of eculizumab
Source: PLoS One. 2021 Mar 5;16(3):e0247853. doi: 10.1371/journal.pone.0247853 (PMC7935269; doi:10.1371/journal.pone.0247853)
Supplement: S1 Data — (XLSX) [file pone.0247853.s003.xlsx]

## Sheet: P.1
Table S1. Patent Family and eculizumab patent number, with their status, at selected international patent offices, December 2019
Patent Family	Patent Number	Status EUA	Expiration Date	Status Europa	Expiration Date	Correspondent in Brazil	Status Brazil	Expiration Date	Correspondent in Japan	status Japan	Expiration Date
2	WO 2005110481					n/a			JP5590624	active	2025
	EP1755674B1			active	2025-05-01				JP2014080438	abandoned
	EP3056218A1			pending
	EP2338511A3			abandoned
	US20090028850A1	abandoned
	US20170267751A1	abandoned
	US20190309053A1	pending
	US2017267751	abandoned
3	WO 2004022096								JP4601426	active	2023
	US20040115194	abandoned							JP5137983	active	2024
	US 9925262	active	2032-06-01			n/a			JP2010215674	abandoned
	EP1545611B1			active	2023-09-01
	US2004115194	abandoned
	US9409980B1	active	2032-06-01
	US9556263B2	active	2032-03-01
	US9352035B2	active	2023-09-01
	US2005169921	inactive
4	WO2005074607					n/a			JP2007520494	active	2025
	US20050169921A1	abandoned							JP2011126917	abandoned
	EP2520311A3			abandoned					JP5873047	active	2025
	EP2910253A1			abandoned					JP2015083611	abandoned
	EP2522364A1			abandoned					JP2017057234	active	2024
	EP2522361A1			abandoned
	US20100068202A1	abandoned
	US20110086040A1	abandoned
	US20120308559A1	abandoned
	US 2017267751	abandoned
	US 10125191	active	2025-11-01			n/a
5	WO2006122257								JP2008540563	active	2026
	EP1881993			abandoned					JP2012233013	pending	2032 (est)
	US20190092843	pending							JP2014169332	pending	2034 (est)
	US 2005271660	abandoned
6	WO 2007002571					n/a
7	WO 2008069889					n/a			JP2010509338	active	2027
	EP2089058			abandoned
	US 2007116710	abandoned
8	WO 2007106585					PI 0708909-0	pending	2031 (est - p.u. art 40)	JP2009530299	active	2027
	US 2009220508	abandoned							JP2014015484	abandoned
	EP3167888	abandoned		pending					JP6224059	active	2027
	EP3124029A1			pending					JP2017082017	abandoned
	EP2359834B1			active	2027-03-01				JP2018165277	abandoned
	US20120237515A1	abandoned							JP2020002176	abandoned
	US20170349652A1	pending
9	WO 2007130031					n/a
	EP2013235			abandoned
10	WO 2003081206					n/a
	US 2005221382	abandoned
	US 9388235	pending	2032-06-01
11	WO 2008030505					PI 0715869-6	pending	2031 (est - p.u. art.40)	JP5695317	active	2027
	EP2913342			abandoned					JP2014240438	pending	2026 (est)
	EP3199549			abandoned
	EP2061810			active	2027-09-01
	EP2380907B1			active	2027-09-01
12	WO 2008048689					n/a
	US20090041764	abandoned
	US 2016355580	abandoned
	US 2017015740	abandoned
	US 2017369562	pending
16	WO 2010054403					PI0921237	pending	2031 (est - p.u. art.40)	JP6223659	active	2029
	US 2016319004	abandoned							P2014185174	abandoned
	US20160355580	abandoned							JP6189895	active	2029
	US20170015740	abandoned							JP2016196513	abandoned
	US20170369562	pending							JP2018030882	abandoned
	US9447176	active	2032-08-01						JP2019203036	pending	2028 (est)
	US9771418	active	2029-11-01
	US6355245	active	2021-03-01
	US 2015174243	abandoned
	US8999340	active	2031-03-01
	EP2894165			pending
	EP3121197A1			pending
	EP2894166A1			abandoned
	EP3101031A1			pending
	EP2352517A4			abandoned
17	WO 2011109338					BR 11 2012 022214 7	abandoned		JP2016026216	abandoned
	US 9415102	active	2032-05-01						JP2016026217	abandoned
	US 9352035	active	2023-09-01						JP5852021	active	2031
	US 2012237515	abandoned
	US 2012308559	abandoned
	EP2542255			active	2031-01-01
19	WO 2014047500
	US 2015247849	abandoned
	US 2015079613	abandoned
	US 9658236	active	2034-08-01
	US 9494601	active	2034-08-01
30	WO 2015021166					BR 11 2016 002435 4	pending	2034 (est)	JP6211701	active	2034
	EP3011345			active	2034-08-01				JP2017142266	pending	2033 (est)
	US20150079613	abandoned
	US20170269102	pending
28	WO 2015039126
	EP3046581			pending
	US20160194386	pending
29	WO 2016061066								JP6479974	active	2035
	US 2016108112	pending
	EP3207121			active	2035-10-01
24	WO 2016094834
	US 2016168237	pending
	US 9718880	active	2027-03-01
25	WO 2016160756								JP2018511609	pending	2035
	US 2018311299	pending
	US20190135903	pending
	EP3277715			pending
26	WO 2016178980
	US 2018142010	abandoned
	US20180311299A	pending
	EP3288586			abandoned
27	WO 2016209956								JP2018520139	pending	2035
	US 9725504	active	2027-03-01
	US 9732149	active	2027-03-01
	EP3313437A1			abandoned
31	WO 2017062649
	EP3359566			pending
	US20190218278	pending
32	WO 2017205101					BR 11 2018 073945 6	pending	2037 (est)	JP2019517473	pending	2036
	US 2017342139	pending
	EP3463461			pending
Legend:
est - estimated
Sources:
USA - United States Patent and Trademark Office (USPTO). https://www.uspto.gov/patents-application-process/search-patents
Europe - European Patent Office. Espacenet. Patent Search. https://worldwide.espacenet.com/patent
Japan - Japan Patent Office. The Japan Platform for Patent Information (J-PlatPat). https://www.j-platpat.inpit.go.jp/
Brazil - Instituto Nacional de Propriedade Intelectual. Consulta a Base de Dados do INPI. http://www.inpi.gov.br/
Integrity Database. Patents. https://integrity-clarivate.ez83.periodicos.capes.gov.br/integrity/xmlxsl/pk_qcksrch.show_records?sessionID=1&history=&query=alexion&abbreviation=PAT&language=en
Google Patents. https://patents.google.com/

## Sheet: P.2
Licensing of Eculizumab in International Regulatory Agencies
Date	Agency	Country	Application type / Orphan Status / Submission No.	Clinical Indication
2007-03-16	FDA	USA	Review Priority NA / Orphan - BLA 125166	Paroxysmal Nocturnal Hemoglobinuria (adults)
2007-06-19	EMA	EU	Accelerated Assessment / Orphan designation / EMEA/H/C/000791	Paroxysmal Nocturnal Hemoglobinuria (adults)
2010-03-05	PMDA	Japan	Drug with a new active ingredient / Orphan drug (Drug Designation No. 358 of 2014	Paroxysmal Nocturnal Hemoglobinuria
2011-09-22	EMA	EU	Extension of clinical indication	Atypical Hemolytic Uremic Syndrome (adults)
2011-09-23	FDA	USA	Accelerated approval - Supplemental SUPPL-172	Atypical Hemolytic Uremic Syndrome (adults)
2013-03-21	EMA	EU	Expansion of the target population	Paroxysmal Nocturnal Hemoglobinuria and Atypical Hemolytic Uremic Syndrome (adults and children)
2013	PMDA	Japan	Orphan drug (Drug Designation No. 358 of 2014	Atypical Hemolytic Uremic Syndrome (adults and children)
2017-06-22	EMA	EU	Extension of clinical indication	Refractory Generalized Myasthenia Gravis (gMG) anti-acetylcholine receptor (AchR) antibody positive (adults and children)
2017-10-23	FDA	USA	SUPPLEMENT APPROVAL - BLA 125166/S-422	Generalized Myasthenia Gravis (gMG) anti-acetylcholine receptor (AchR) antibody positive (adults)
2017-12-26	PMDA	Japan	New Indication / Orphan drug (Drug Designation No. 358 of 2014	Generalized Myasthenia Gravis (gMG) anti-acetylcholine receptor (AchR) antibody positive (adults)
2017-06-27	FDA	USA	New Application	Neuromyelitis Optica Spectrum Disorders (NMOSD)
2019-08-26	ENA	EU	Extension of clinical indication	Neuromyelitis Optica Spectrum Disorders (NMOSD)
1905-07-11	PMDA	Japan	In evaluation	Neuromyelitis Optica Spectrum Disorders (NMOSD)
2017-03-13	Anvisa	Brazil	Usual	Paroxysmal Nocturnal Hemoglobinuria and Atypical Hemolytic Uremic Syndrome (adults and children)
Sources:
Japan - http://www.pmda.go.jp/english/review-services/reviews/approved-information/drugs/0001.html#select19
Canada - https://hpr-rps.hres.ca/reg-content/summary-basis-decision-detailOne.php?linkID=SBD00136
USA - https://www.accessdata.fda.gov/scripts/cder/daf/index.cfm?event=BasicSearch.process
EU - http://www.ema.europa.eu/ema/index.jsp?curl=pages/medicines/landing/epar_search.jsp&mid=WC0b01ac058001d124
Brazil - https://consultas.anvisa.gov.br/#/medicamentos/

## Sheet: P.3
Market Approval Timeline for Alexion Inc., Portfolio Orphan Drugs 2007-2019
Year	2007	2008	2009	2010	2011	2012	2013	2014	2015	2016	2017	2018	2019
Medicine / Clinical indication / Agency
eculizumab	PNH / FDA				aHUS / FDA		aHUS / PMDA				PNH / Anvisa2		NMOSD / FDA1
	PNH / EMA				aHUS / EMA						aHUS / Anvisa2		NMOSD / EC1
											gMG / FDA1
											gMG / PMDA1
											gMG / EMA1
asfotase alfa									HPP / FDA
									HPP / EMA
									HPP / PMDA
sebelipase alfa									LAL-D / FDA	LAL-D / PMDA
									LAL-D / EMA
ravulizumab												PNH / FDA1	aHUS / FDA2
													PNH / PMDA1
Legend
gMG - Generalized Myasthenia Gravis (gMG) anti-acetylcholine receptor (AChR) antibody positive
NMOSD - Neuromyelitis Optica Spectrum Disorders
LAL-D - Lysosomal Acid Lipase Deficiency
HPP - Infantile and Juvenile-Onset Hypophosphatasia
aHUS - Atypical Hemolytic Uremic Syndrome (aHUS)
PNH - Paroxysmal Nocturnal Hemoglobinuria (PNH)
FDA - Federal Drug Administration (USA)
EMA - European Medicines Agency (European Union)
PMDA - Pharmaceutical and Medical Devices Agency (Japan)
Notes:
1 - Adult Patients
2 - Adult and Pediatric Patients
Sources:
US Food and Drug Administration. Drugs@FDA: FDA-Approved Drugs. https://www.accessdata.fda.gov/scripts/cder/daf/index.cfm?event=BasicSearch.process
European Medicines Agency. Medicines. https://www.ema.europa.eu/en/medicines
Japan. Pharmaceuticals and Medical Devices Agency (PMDA). http://www.pmda.go.jp/english/review-services/reviews/approved-information/drugs/0001.html#select19
Brazil. Agência Nacional de Vigilância Sanitária – ANVISA. Consulta a Produtos Registrados. Consulta a Medicamentos e Hemoderivados. http://portal.anvisa.gov.br/medicamentos/consultas

## Sheet: P.4
Eculizumab Orphan Drug Designation in International Regulatory Agencies
Food and Drug Administration
Generic Name	Orphan Designation	Designation Date	Designation Status
eculizumab	Prevention of delayed graft function after renal transplantation	2014-10-01	Designated
eculizumab	Treatment of atypical hemolytic uremic syndrome	04/29/2009	Designated/Approved
eculizumab	Treatment of dermatomyositis	09/21/2000	Designated
eculizumab	Treatment of paroxysmal nocturnal hemoglobinuria	08/20/2003	Designated/Approved
eculizumab	Treatment of Shiga-Toxin producing escherichia coli hemolytic uremic syndrome	10/18/2011	Designated
eculizumab	Treatment of Myasthenia Gravis	2014-12-06	Designated/Approved
eculizumab	Treatment of idiopathic membranous glomerular nephropathy	2001-05-03	Designated
eculizumab	Treatment of neuromyelitis optica	06/24/2013	Designated/Approved
Union Register of Medicinal Products - Public Health - European Commission
General index of products by active substance
	Active substance	Brand name	EU number	Reference name	Decision number	Clinical Indication	Situation
CH	Eculizumab	Soliris	EU/1/07/393	Soliris	(2003)3940 of 17 Oct 2003	Treatment of paroxysmal nocturnal haemoglobinuria	Active
CO	Eculizumab	-	EU/3/03/166	EU/3/03/166	(2003)3940 of 17 Oct 2003	Treatment of paroxysmal nocturnal haemoglobinuria	Expired
CO	Eculizumab	-	EU/3/09/653	EU/3/09/653	(2009)6029 of 24 Jul 2009	Treatment of atypical haemolytic uremic syndrome	Active
CO	Eculizumab	-	EU/3/12/1015	EU/3/12/1015	(2012)4769 of 04 Jul 2012	Treatment of infection-associated haemolytic uraemic syndrome	Withdrawn
CO	Eculizumab	-	EU/3/13/1185	EU/3/13/1185	(2013)5284 of 05 Aug 2013	Treatment of neuromyelitis optica spectrum disorders	Active
CO	Eculizumab	-	EU/3/14/1238	EU/3/14/1238	(2014)1213 of 19 Feb 2014	Prevention of delayed graft function after solid organ transplantation	Withdrawn
CO	Eculizumab	-	EU/3/14/1254	EU/3/14/1254	(2014)2112 of 26 Mar 2014	Prevention of graft rejection following solid organ transplantation	Withdrawn
CO	Eculizumab	-	EU/3/14/1304	EU/3/14/1304	(2014)5529 of 29 Jul 2014	Treatment of myasthenia gravis	Active
CH: Centrally authorised - Human use CO: Centrally authorised - Orphan designations CV: Centrally authorised - Veterinary use NH: Nationally authorised - Human use NV: Nationally authorised - Veterinary use
	Related orphan designation(s):	Orphan market exclusivity for "Treatment of paroxysmal nocturnal haemoglobinuria" (based on designation EU/3/03/166) started on 22 Jun 2007 10 years of market exclusivity 2 additional years of market exclusivity as paediatric reward granted on 23 Jul 2015 This orphan market exclusivity ended on 22 Jun 2019 Orphan market exclusivity for "Treatment of atypical haemolytic uremic syndrome" (based on …
Pharmaceuticals and Medical Devices Agency (PMDA)
Generic Name	Orphan Designation	Designation Date	Designation Status
eculizumab	Treatment of paroxysmal nocturnal hemoglobinuria	2008-12-22	Approved
eculizumab	Treatment of atypical hemolytic uremic syndrome	08/20/2010	Approved
eculizumab	Intractable myasthenia gravis	2014-12-08	Approved
eculizumab	Prevention of NMO-IgG-positive relapsing neuromyelitis optica （NMO）	2014-11-20	Under evaluation
Sources:
PMDA	http://www.nibio.go.jp/shinko/orphan/kisyoiyaku-hyo1.html
EMA	https://ec.europa.eu/health/documents/community-register/html/index_en.htm
FDA	https://www.accessdata.fda.gov/scripts/opdlisting/oopd/index.cfm
Note:
In respect to Brazilian Health Surveillance Agency (ANVISA), publication of eculizumab market approval occurred before publication of norm regulating market approval of medicines for rare diseases (RDC nº 205, published Dec 28, 2107)

## Sheet: P.5
Alexion Inc., Portfolio Orphan Drugs Approval Timeline, 2007-2019
Legend:
gMG - Generalized Myasthenia Gravis (gMG) anti-acetylcholine receptor (AChR) antibody positive
NMOSD - Neuromyelitis Optica Spectrum Disorders
LAL-D - Lysosomal Acid Lipase Deficiency
HPP - Infantile and Juvenile-Onset Hypophosphatasia
aHUS - Atypical Hemolytic Uremic Syndrome (aHUS)
PNH - Paroxysmal Nocturnal Hemoglobinuria (PNH)
Note:
1 - Adult Patients
2 - Adult and Pediatric Patients

## Sheet: P.6
Eculizumab Market Approved Indication Prevalence According to International Agencies (per 100,000 individuals)
Disease	Orpha.net	National Organization for Rare Diseases
Paroxysmal Nocturnal Hemoglobinuria	1-9/100,000	0.05-0.15/100,000
Atypical Hemolytic Uremic Syndrome	0,1-0,9/100,000	0.011/100,000 (Europe, age 0-18 yrs)-0.2/100,000 (USA)
Generalized Myasthenia Gravis	1-9/100,000	14-40/100,000 (USA)
Neuromyelitis Optica Spectrum Disorders	1-9/100,000	1-10/100,000
Sources:
Orphanet – https://www.orpha.net/consor/cgi-bin/Disease_Search.php?lng=PT;
National Organization for Rare Diseases - https://rarediseases.org/for-patients-and-families/information-resources/rare-disease-information

## Sheet: P.7
Alexion Pharmaceuticals, Inc. - Eculizumab and Total Revenues (million USD), 2007-2019
Year	Eculizumab Revenues	Total Revenues	% sales of Eculizumab
2007	66.4	66.4	100.0
2008	259.1	259.1	100.0
2009	386.8	386.8	100.0												2007	2008	2009	2010	2011	2012	2013	2014	2015	2016	2017	2018	2019
2010	541	541	100.0											eculizumab	HPN / EUA				SHUa / EUA		SHUa / Japão				MGg / EUA1		NMO / EUA1
2011	783.0	783.0	100.0												HPN / CE				SHUa / CE						MGg / Japão1		NMO / EC1
2012	1,134.0	1,134.0	100.0																						MGgR / CE1
2013	1,551.0	1,551.0	100.0											asfotase alfa									HPP / EUA
2014	2,234.0	2,234.0	100.0																				HPP / CE
2015	2,590.0	2,604.0	99.5																				HPP / Japão
2016	2,843.0	3,084.0	92.2																				HPP / Canadá
2017	3,144.0	3,549.5	88.6											sebelipase alfa									LAL-D / EUA	LAL-D / Japão
2018	3,563.0	4,130.1	85.3																				LAL-D / CE
2019	3,946.4	4,990.0	79.1											ravulizumabe												HPN / FDA1	SHUa / EUA2
Sources:																											HPN / Japão1
Alexion Reports Fourth Quarter and Full Year 2019 Results. January 30, 2020. In: https://ir.alexion.com/node/22191/pdf
Alexion Reports Fourth Quarter and Full Year 2018 Results. February 4, 2020. In: https://ir.alexion.com/node/21346/pdf
Alexion Reports Fourth Quarter and Full Year 2017 Results and Provides Financial Guidance for 2018. February 8, 2018. In: https://ir.alexion.com/static-files/3ee3f97c-4251-44e5-9fd5-ae228c7f7bac
Alexion Reports Fourth Quarter and Full Year 2016 Results and Provides Financial Guidance for 2017. February 16, 2017. In: https://ir.alexion.com/static-files/883818be-f71b-4437-9685-f01ad5308ac0
Alexion Reports Fourth Quarter and Full Year 2015 Results and Provides Financial Guidance for 2016. February 3, 2016. In: https://ir.alexion.com/static-files/81b0e2dd-8b2c-4f73-8ba7-de52477326ba
Alexion Reports Fourth Quarter and Full Year 2014 Results and Provides Financial Guidance for 2015. January 29, 2015. In: https://ir.alexion.com/static-files/05bdf066-d7a2-4d4b-bacc-ddd3563112bd
Alexion Reports Fourth Quarter and Full Year 2013 Results and Provides Financial Guidance for 2014. January 30, 2014. In: https://ir.alexion.com/static-files/f087deb9-53a5-4737-aef5-eb7e891b1a84
Alexion Reports Fourth Quarter and Full Year 2012 Results. February 14, 2013. In: https://ir.alexion.com/static-files/b22a17ac-48b4-4bf6-8c35-ace453877516
Alexion Reports Fourth Quarter and Full Year 2011 Results. January 30, 2012. In: https://ir.alexion.com/news-media/press-releases?a0130895_field_nir_news_category%5Bvalue%5D%5B0%5D=3996&a0130895_year%5Bvalue%5D=_none&op=Filter&a0130895_widget_id=a0130895&form_build_id=form-ZC4bn9OO2-z8eUEmemP8k-bqUADvzEWZ8AQ9RiXB7dE&form_id=widget_form_base&page=7
Alexion Reports Fourth Quarter and Full Year 2010 Results. February 10, 2011. In: https://ir.alexion.com/node/10181/pdf
Alexion Reports Fourth Quarter and Full Year 2009 Results. February 11, 2010. In: https://ir.alexion.com/news-media/press-releases?a0130895_field_nir_news_category%5Bvalue%5D%5B0%5D=3996&a0130895_year%5Bvalue%5D=_none&op=Filter&a0130895_widget_id=a0130895&form_build_id=form-ZC4bn9OO2-z8eUEmemP8k-bqUADvzEWZ8AQ9RiXB7dE&form_id=widget_form_base&page=9														MGg - Miastenia grave generalizada com anticorpos anti-receptor acetilcolina (AchR) positivo
Alexion Reports Fourth Quarter and Full Year 2008 Results. February 12, 2009. In: https://ir.alexion.com/static-files/1849eb8b-a305-4884-a794-b53a8937bd0f														MGgR -MG generalizada refratária com anticorpos anti-receptor acetilcolina (AchR) positivo
Alexion Reports Fourth Quarter and Full Year 2007 Results. February 14, 2008. In: https://ir.alexion.com/static-files/a7e2cba0-f678-4cac-85aa-fe20fa52e5de														LAL-D - deficiência de lipase ácida lisossômica
Alexion Pharmaceuticals Reports Fourth Quarter and Year End 2006 Results. February 15, 2007. In: https://ir.alexion.com/static-files/cd0fd14c-d6cf-48d6-aeb6-b803ec617d92														HPP - Hipofosfatasia
														SHU - Sindrome Hemolítico Uremica atípica
														HPN - Hemoglobinúria Paroxística Noturna
														1 - Pacientes adultos
														2- Pacientes adultos e pediátricos

## Sheet: P.8
Eculizumab Revenues (in million USD) and Total Number of Approved Indications by International Regulatory Agencies, 2007-2019
Year	Revenues (million USD)	Total Number of Approved Indications	Indication / Regulatory Agency
2007	66.4	2	PNH / FDA and EMA
2008	259.099	2	PNH / FDA and EMA
2009	386.8	2	PNH / FDA and EMA
2010	541	3	PNH / FDA, EMA, PMDA
2011	783.4	5	PHN / FDA, EMA, PMDA; aHUS / FDA, EMA
2012	1134	5	PHN / FDA, EMA, PMDA; aHUS / FDA, EMA
2013	1551	6	PHN / FDA, EMA, PMDA; aHUS / FDA, EMA, PMDA
2014	2234	6	PHN / FDA, EMA, PMDA; aHUS / FDA, EMA, PMDA
2015	2590	6	PHN / FDA, EMA, PMDA; aHUS / FDA, EMA, PMDA
2016	2843	6	PHN / FDA, EMA, PMDA; aHUS / FDA, EMA, PMDA
2017	3144.1	11	PNH / FDA, EMA, PMDA, ANVISA; aHUS / FDA, EMA, PMDA, Anvisa; MG / FDA, EMA, PMDA
2018	3563	11	PNH / FDA, EMA, PMDA, ANVISA; aHUS / FDA, EMA, PMDA, Anvisa; MG / FDA, EMA, PMDA
2019	3946.4	13	PNH / FDA, EMA, PMDA, ANVISA; aHUS / FDA, EMA, PMDA, Anvisa; MG / FDA, EMA, PMDA; NMOSD / FDA, EMA
	Legend:
	gMG - Generalized Myasthenia Gravis (gMG) anti-acetylcholine receptor (AChR) antibody positive
	gRMG - Refractory Generalized Myasthenia Gravis (gMG) anti-acetylcholine receptor (AChR) antibody positive
	LAL-D - Lysosomal Acid Lipase Deficiency
	HPP - Infantile and Juvenile-Onset Hypophosphatasia
	aHUS - Atypical Hemolytic Uremic Syndrome
	PNH - Paroxysmal Nocturnal Hemoglobinuria
	NMOSD - Neuromyelitis Optica Spectrum Disorders
	FDA - Food Drug Administration (USA)
	EMA - European Medicines Agency (EC)
	PMDA -Pharmaceutical and Mecical Devices Agency (Japan)
	ANVISA -Agência Nacional de Vigilância Sanitária
	Sources:
	US Food and Drug Administration. Drugs@FDA: FDA-Approved Drugs. https://www.accessdata.fda.gov/scripts/cder/daf/index.cfm?event=BasicSearch.process
	European Medicines Agency. Medicines. https://www.ema.europa.eu/en/medicines
	Japan. Pharmaceuticals and Medical Devices Agency (PMDA). http://www.pmda.go.jp/english/review-services/reviews/approved-information/drugs/0001.html#select19
	Brazil. Agência Nacional de Vigilância Sanitária – ANVISA. Consulta a Produtos Registrados. Consulta a Medicamentos e Hemoderivados. http://portal.anvisa.gov.br/medicamentos/consultas
	Alexion Reports Fourth Quarter and Full Year 2019 Results. January 30, 2020. In: https://ir.alexion.com/node/22191/pdf
	Alexion Reports Fourth Quarter and Full Year 2018 Results. February 4, 2020. In: https://ir.alexion.com/node/21346/pdf
	Alexion Reports Fourth Quarter and Full Year 2017 Results and Provides Financial Guidance for 2018. February 8, 2018. In: https://ir.alexion.com/static-files/3ee3f97c-4251-44e5-9fd5-ae228c7f7bac
	Alexion Reports Fourth Quarter and Full Year 2016 Results and Provides Financial Guidance for 2017. February 16, 2017. In: https://ir.alexion.com/static-files/883818be-f71b-4437-9685-f01ad5308ac0
	Alexion Reports Fourth Quarter and Full Year 2015 Results and Provides Financial Guidance for 2016. February 3, 2016. In: https://ir.alexion.com/static-files/81b0e2dd-8b2c-4f73-8ba7-de52477326ba
	Alexion Reports Fourth Quarter and Full Year 2014 Results and Provides Financial Guidance for 2015. January 29, 2015. In: https://ir.alexion.com/static-files/05bdf066-d7a2-4d4b-bacc-ddd3563112bd
	Alexion Reports Fourth Quarter and Full Year 2013 Results and Provides Financial Guidance for 2014. January 30, 2014. In: https://ir.alexion.com/static-files/f087deb9-53a5-4737-aef5-eb7e891b1a84
	Alexion Reports Fourth Quarter and Full Year 2012 Results. February 14, 2013. In: https://ir.alexion.com/static-files/b22a17ac-48b4-4bf6-8c35-ace453877516
	Alexion Reports Fourth Quarter and Full Year 2011 Results. January 30, 2012. In: https://ir.alexion.com/news-media/press-releases?a0130895_field_nir_news_category%5Bvalue%5D%5B0%5D=3996&a0130895_year%5Bvalue%5D=_none&op=Filter&a0130895_widget_id=a0130895&form_build_id=form-ZC4bn9OO2-z8eUEmemP8k-bqUADvzEWZ8AQ9RiXB7dE&form_id=widget_form_base&page=7
	Alexion Reports Fourth Quarter and Full Year 2010 Results. February 10, 2011. In: https://ir.alexion.com/node/10181/pdf
	Alexion Reports Fourth Quarter and Full Year 2009 Results. February 11, 2010. In: https://ir.alexion.com/news-media/press-releases?a0130895_field_nir_news_category%5Bvalue%5D%5B0%5D=3996&a0130895_year%5Bvalue%5D=_none&op=Filter&a0130895_widget_id=a0130895&form_build_id=form-ZC4bn9OO2-z8eUEmemP8k-bqUADvzEWZ8AQ9RiXB7dE&form_id=widget_form_base&page=9
	Alexion Reports Fourth Quarter and Full Year 2008 Results. February 12, 2009. In: https://ir.alexion.com/static-files/1849eb8b-a305-4884-a794-b53a8937bd0f
	Alexion Reports Fourth Quarter and Full Year 2007 Results. February 14, 2008. In: https://ir.alexion.com/static-files/a7e2cba0-f678-4cac-85aa-fe20fa52e5de
	Alexion Pharmaceuticals Reports Fourth Quarter and Year End 2006 Results. February 15, 2007. In: https://ir.alexion.com/static-files/cd0fd14c-d6cf-48d6-aeb6-b803ec617d92

## Sheet: P.9
Alexion Pharmaceuticals, Inc. Total Revenues per Year and Product Portfolio (in million USD), 2007-2019
Year	Total Revenue	Eculizumab Revenues	Asfotase alfa Revenues	Sebelipase alfa Revenues	Ravulizumab Revenues
2007	66.4	66.4	Unlicensed	Unlicensed	Unlicensed
2008	259.1	259.1	Unlicensed	Unlicensed	Unlicensed
2009	386.8	386.8	Unlicensed	Unlicensed	Unlicensed
2010	541.0	541.0	Unlicensed	Unlicensed	Unlicensed
2011	783.4	783.4	Unlicensed	Unlicensed	Unlicensed
2012	1,134.00	1,134.00	Unlicensed	Unlicensed	Unlicensed
2013	1,551.0	1,551.0	Unlicensed	Unlicensed	Unlicensed
2014	2,234.0	2,234.0	Unlicensed	Unlicensed	Unlicensed
2015	2,604.0	2,590.0	12.0	0	Unlicensed
2016	3,084.0	2,843.0	210.0	29.0	Unlicensed
2017	3,549.5	3,144.1	339.8	65.6	Unlicensed
2018	4,130.1	3,563.0	454.2	92.0	475.1
2019	4,990.0	3,946.4	475.1	112.2	338.9
Note: Year of First Market Approval: eculizumab – 2007; asfotase alfa – 2015; sebelipase alfa – 2015; ravulizumab – 2018
Sources:
Alexion Reports Fourth Quarter and Full Year 2019 Results. January 30, 2020. In: https://ir.alexion.com/node/22191/pdf
Alexion Reports Fourth Quarter and Full Year 2018 Results. February 4, 2020. In: https://ir.alexion.com/node/21346/pdf
Alexion Reports Fourth Quarter and Full Year 2017 Results and Provides Financial Guidance for 2018. February 8, 2018. In: https://ir.alexion.com/static-files/3ee3f97c-4251-44e5-9fd5-ae228c7f7bac
Alexion Reports Fourth Quarter and Full Year 2016 Results and Provides Financial Guidance for 2017. February 16, 2017. In: https://ir.alexion.com/static-files/883818be-f71b-4437-9685-f01ad5308ac0
Alexion Reports Fourth Quarter and Full Year 2015 Results and Provides Financial Guidance for 2016. February 3, 2016. In: https://ir.alexion.com/static-files/81b0e2dd-8b2c-4f73-8ba7-de52477326ba
Alexion Reports Fourth Quarter and Full Year 2014 Results and Provides Financial Guidance for 2015. January 29, 2015. In: https://ir.alexion.com/static-files/05bdf066-d7a2-4d4b-bacc-ddd3563112bd
Alexion Reports Fourth Quarter and Full Year 2013 Results and Provides Financial Guidance for 2014. January 30, 2014. In: https://ir.alexion.com/static-files/f087deb9-53a5-4737-aef5-eb7e891b1a84
Alexion Reports Fourth Quarter and Full Year 2012 Results. February 14, 2013. In: https://ir.alexion.com/static-files/b22a17ac-48b4-4bf6-8c35-ace453877516
Alexion Reports Fourth Quarter and Full Year 2011 Results. January 30, 2012. In: https://ir.alexion.com/news-media/press-releases?a0130895_field_nir_news_category%5Bvalue%5D%5B0%5D=3996&a0130895_year%5Bvalue%5D=_none&op=Filter&a0130895_widget_id=a0130895&form_build_id=form-ZC4bn9OO2-z8eUEmemP8k-bqUADvzEWZ8AQ9RiXB7dE&form_id=widget_form_base&page=7
Alexion Reports Fourth Quarter and Full Year 2010 Results. February 10, 2011. In: https://ir.alexion.com/node/10181/pdf
Alexion Reports Fourth Quarter and Full Year 2009 Results. February 11, 2010. In: https://ir.alexion.com/news-media/press-releases?a0130895_field_nir_news_category%5Bvalue%5D%5B0%5D=3996&a0130895_year%5Bvalue%5D=_none&op=Filter&a0130895_widget_id=a0130895&form_build_id=form-ZC4bn9OO2-z8eUEmemP8k-bqUADvzEWZ8AQ9RiXB7dE&form_id=widget_form_base&page=9
Alexion Reports Fourth Quarter and Full Year 2008 Results. February 12, 2009. In: https://ir.alexion.com/static-files/1849eb8b-a305-4884-a794-b53a8937bd0f
Alexion Reports Fourth Quarter and Full Year 2007 Results. February 14, 2008. In: https://ir.alexion.com/static-files/a7e2cba0-f678-4cac-85aa-fe20fa52e5de
Alexion Pharmaceuticals Reports Fourth Quarter and Year End 2006 Results. February 15, 2007. In: https://ir.alexion.com/static-files/cd0fd14c-d6cf-48d6-aeb6-b803ec617d92

## Sheet: P.10
Brazilian Federal Expenditures with Eculizumab (10mg/mL, 30 mL vial), 2007-2019
Year	Number of purchases	Number of Dosage Forms	Expenditures (BRL current values)	Expenditures (USD converted by average commercial dollar price)
2009	2	145	2.21902e+06	4.43272e+06
2010	4	180	2.36682e+06	4.16632e+06
2011	12	754	8.9798e+06	1.50412e+07
2012	16	2166	2.87832e+07	5.62596e+07
2013	69	8296	1.2545e+08	2.70671e+08
2014	50	14061	2.1373e+08	5.02992e+08
2015	57	19206	3.76946e+08	1.25579e+09
2016	54	25386	6.24621e+08	2.17999e+09
2017	4	13721	2.67111e+08	8.5262e+08
2018	15	32877	4.47157e+08	1.634e+09
2019	12	35417	4.53022e+08	1.78722e+09
Total	295	152209	2.55039e+09	8.56318e+09
Source: Brazilian General Services Administration Integrated System (Sistema Integrado de Administração de Serviços Gerais – SIASG)
Note:
* - Exchange rate: Brazilian real (BRL) / American dollar (USD) - annual average
http://www.ipeadata.gov.br/ExibeSerie.aspx?serid=31924&module=M&chart=ChartsImage40417902344583176

[truncated: 3 more sheets: P.11, P.12, P.13]
